# Supplementary material for: Multifunctional PEG Carrier by Chemoenzymatic Synthesis for Drug Delivery Systems: In Memory of Professor Andrzej Dworak
Source: Polymers (Basel). 2022 Jul 16;14(14):2900. doi: 10.3390/polym14142900 (PMC9320990; doi:10.3390/polym14142900)
Supplement: Supplementary file 1 [file polymers-14-02900-s001.zip]

Archive with 1 entries (1 files):
- polymers-1782810-supplementary.pdf
